# Supplementary material for: Deep Learning for the Classification of Non-Hodgkin Lymphoma on Histopathological Images
Source: Cancers (Basel). 2021 May 17;13(10):2419. doi: 10.3390/cancers13102419 (PMC8156071; doi:10.3390/cancers13102419)
Supplement: Supplementary file 1 [file cancers-13-02419-s001.zip]

Archive with 1 entries (1 files):
- cancers-1220808-supplementary.pdf
